# Supplementary material for: N-acetylation of α-synuclein enhances synaptic vesicle clustering mediated by α-synuclein and lysophosphatidylcholine
Source: eLife. 2024 Dec 27;13:RP97228. doi: 10.7554/eLife.97228 (PMC11677226; doi:10.7554/eLife.97228)
Supplement: Figure 3—source data 1. [file elife-97228-fig3-data1.xlsx]

## Sheet: Fig3a
I/I0 of α-syn: LPC (mol: mol)				I/I0 of Ac-α-syn: LPC (mol: mol)
Residue#	1:10	1:25	1:55	Residue#	1:10	1:25	1:55
3	0.631496	0.290526	0	1	0.338515	0	0
4	0.697761	0.262485	0	2	0.37715	0	0
5	0.54115	0	0	3	0.474486	0.191269	0
8	0.64023	0.323485	0	4	0.481257	0.214603	0
11	0.685033	0.353369	0	5	0.446982	0	0
12	0.741363	0.383493	0	6	0.469991	0	0
15	0.725041	0.322027	0	7	0	0	0
17	0.665331	0.413059	0.12766	8	0.406542	0	0
18	0.745564	0.455699	0.191338	9	0	0	0
19	0.695233	0.756491	0	11	0.419091	0	0
20	0.799874	0.439899	0	12	0.572562	0.273286	0.234897
21	0.771158	0.536666	0	15	0.387299	0.176428	0
22	0.688106	0.518047	0	17	0.360345	0.19323	0
24	0.791124	0.485749	0	18	0.439788	0.253953	0
26	0.778027	0.520056	0.219089	19	0.284753	0.491812	0
27	0.660929	0.488812	0.190604	21	0.537432	0.249546	0
28	0.76121	0.596601	0.417134	22	0.693883	0.279379	0
29	0.76854	0.542438	0.254696	23	0.606292	0.393436	0
30	0.815897	0.457731	0.23651	26	0.624653	0.374803	0.196571
31	0.935078	0.54493	0	27	0.461378	0.264829	0
32	0.958376	0.629272	0	28	0.573332	0.344925	0.317712
33	0.608268	0.501806	0	29	0.658738	0.358899	0
37	0.79204	0.558865	0.278104	30	0.540747	0.342767	0.147263
38	0.701931	0.483581	0.223295	31	0.64711	0.472628	0
39	0.889554	0.350943	0	32	0.688066	0.429427	0
40	0.744758	0.467071	0.16623	33	0.604906	0.374786	0
41	0.706263	0.536914	0	37	0.592085	0.35518	0.155515
44	0.788506	0.511223	0	38	0.604496	0.361008	0.195042
46	0.795038	0.17059	0	39	0.629556	0.399317	0
47	0.789099	0.547624	0.272671	40	0.653935	0.378138	0.159937
48	0.74749	0.508922	0.215055	41	0.588682	0.368243	0.402027
52	0.705416	0.488204	0.192352	44	0.576622	0.361903	0
53	0.705649	0.522967	0.175554	46	0.62204	0.395264	0.217371
54	0.789914	0.523161	0.209097	48	0.575192	0.302874	0.124377
55	0.810016	0.501845	0.133612	49	0.639763	0.342804	0.176891
56	0.702049	0.495336	0.19747	52	0.610826	0.418424	0.17463
57	0.773201	0.526038	0.215037	53	0.602212	0.418	0.185924
58	0.741972	0.510718	0.284802	54	0.668494	0.407282	0.162238
59	0.70433	0.536513	0.217032	55	0.581208	0.309608	0
60	0.722264	0.530939	0	56	0.576034	0.395034	0.188578
61	0.68742	0.411452	0.166906	57	0.614797	0.411025	0.214313
62	0.716545	0.610948	0.331924	58	0.573874	0.35492	0.18035
63	0.827127	0.541934	0.260253	59	0.724658	0.364303	0.24577
64	0.668732	0.501611	0.236431	60	0.656805	0.378287	0.262171
66	0.783874	0.439482	0.179305	61	0.563109	0.32783	0.159409
67	0.73898	0.502619	0	62	0.591513	0.478882	0.264112
68	0.856093	0.546578	0.30384	63	0.667411	0.353823	0.213777
69	0.701737	0.643132	0.432649	64	0.660101	0.474936	0.242126
70	0.806027	0.557839	0.266801	66	0.57425	0.438086	0.216344
71	0.791177	0.514077	0.233498	67	0.764852	0.522812	0
72	0.722282	0.50468	0.25063	68	0.759634	0.378776	0.292327
73	0.750045	0.740466	0.451112	69	0.562148	0.470645	0.373338
74	0.701334	0.506012	0.190097	70	0.656699	0.415022	0.224312
75	0.92237	0.586874	0	71	0.617766	0.38367	0.206545
76	0.798604	0.557309	0.281012	72	0.70091	0.406506	0
77	0.754256	0.535103	0.216202	73	0.623995	0.365784	0
78	0.83437	0.545765	0.256306	74	0.632092	0.410812	0.209469
79	0.778308	0.548853	0.230594	75	0.769344	0.590601	0.241569
80	0.883194	0.497823	0.280383	76	0.662835	0.414559	0
81	0.866622	0.505017	0.383945	77	0.641006	0.439479	0.252008
83	0.746136	0.509141	0.248047	78	0.569357	0.3726	0.174261
84	0.772792	0.561123	0.296179	79	0.72131	0.463842	0.246081
85	0.865246	0.518251	0.287104	80	0.476515	0.370522	0
86	0.824755	0.620268	0	81	0.629978	0.519638	0.215747
87	0.833245	0.56781	0	83	0.58298	0.424733	0.216774
88	0.875769	0.653048	0.306983	84	0.576915	0.404354	0.245896
89	0.79437	0.575004	0.240688	85	0.553216	0.496553	0.316649
90	0.811637	0.532356	0.247391	86	0.772007	0.43193	0
91	0.805344	0.523558	0.286608	87	0.687629	0.401552	0
92	0.722369	0.530555	0.255312	88	0.680714	0.507522	0.25757
93	0.938585	0.500212	0	89	0.593746	0.39241	0.228786
94	0.661339	0.477579	0.22436	90	0.609095	0.398216	0.229939
95	0.749454	0.520989	0.276509	91	0.628561	0.465692	0.252374
96	0.788451	0.566841	0.275821	92	0.565425	0.411137	0.242868
98	0.805424	0.551095	0.347574	93	0.596195	0.424201	0
99	0.782007	0.582711	0.478913	94	0.578214	0.420377	0.264262
100	0.802281	0.575469	0.292381	95	0.598826	0.378057	0.224428
101	0.910055	0.815233	0.676345	96	0.586458	0.394817	0.241253
102	1.07584	0.984119	0.988723	98	0.728061	0.476046	0.294144
103	0.903899	0.677157	0.567547	99	0.690491	0.538871	0.409243
104	0.918525	0.835348	0.672069	100	0.695757	0.50461	0.28955
105	0.875917	0.720614	0.491728	101	0.904068	0.807606	0.710028
106	1.00164	0.898051	0.967543	102	0.899778	0.895475	0.878817
107	0.882338	0.641814	0.377169	103	0.756033	0.492788	0.561026
109	0.949267	0.838541	0.840899	104	0.855313	0.781466	0.430887
110	0.895332	0.832948	0.74439	106	0.879052	0.86867	0.934832
111	1.00389	0.966632	1.03565	109	0.840519	0.802627	0.789352
112	0.850075	0.72016	0.696758	110	0.854362	0.75575	0.779776
113	0.979344	0.967441	0.88518	111	0.975083	1.00229	1.06548
114	0.974859	0.971877	0.932123	112	0.886372	0.726527	0.848123
115	0.987286	0.977888	0.99847	113	0.895499	0.88991	0.840635
118	0.95754	0.859073	0.82271	114	0.889892	0.876379	0.84723
119	0.924829	0.843561	0.858337	115	0.886115	0.87234	0.860335
121	0.937277	0.944267	0.861458	116	0.938384	0.93529	1.10232
122	0.994838	0.924744	0.873404	118	0.90312	0.852569	0.831223
123	1.00193	1.02366	0.998667	119	0.857116	0.841783	0.93955
124	0.97631	0.870426	0.851286	121	0.866605	0.899357	0.809645
125	0.886981	0.773456	0.738769	122	0.839952	0.81767	0.842436
126	0.994088	1.05763	1.1028	123	0.87374	0.938768	0.936154
127	0.955152	0.922633	0.874043	124	0.855256	0.873936	0.80139
129	0.963252	0.954065	1.06289	125	0.832623	0.831451	0.890773
130	0.971229	0.950653	0.94719	126	0.917578	0.948716	0.99341
131	0.991373	1.05062	1.16188	127	0.916124	0.912613	0.860902
132	0.994791	0.984416	0.949581	129	0.880092	0.941481	1.05535
133	0.997734	0.957668	0.917899	130	0.877219	0.912206	0.950433
134	0.936753	0.907987	0.902532	131	1.00543	1.146	1.08871
135	0.932409	0.878755	0.868084	132	0.863567	0.927295	0.935832
136	1.00811	1.03854	1.07559	133	0.886198	0.937574	0.872081
137	0.956875	0.968985	0.926412	134	0.921608	0.91537	0.995737
139	1.00923	1.02408	1.06452	135	0.905253	0.89609	0.932369
140	0.953663	0.903607	0.884168	136	0.918523	1.04633	1.07269
				137	0.943791	0.934453	0.930787
				139	0.969169	1.06667	1.10468
				140	0.876937	0.947077	0.936172

## Sheet: Fig3b
I/I0 of Ac-α-syn: 4PC/LPC (mol: mol)
Residue#	1: 50	1: 100	1： 600
1	0.386482	0.177907	0
2	0.30433	0	0
3	0.425312	0.258165	0
4	0.311603	0.145898	0
5	0.314896	0	0
6	0.375198	0.271222	0
7	0.428432	0	0
8	0.369245	0.171027	0
9	0.441489	0	0
10	0.393251	0.269295	0
12	0.394397	0.223826	0
14	0.576607	0.268232	0
17	0.395742	0.209159	0.111719
18	0.437359	0.246805	0.114821
19	0.472957	0.286667	0
21	0.481838	0.286071	0.124873
22	0.394224	0.272056	0.167387
23	0.467307	0.302277	0.180907
25	0.595512	0.376038	0
26	0.487927	0.293416	0
27	0.468799	0.254992	0.125788
28	0.482259	0.278861	0.175412
29	0.490867	0.263508	0.148109
30	0.460735	0.28777	0.156207
31	0.507632	0.339481	0.228313
33	0.531834	0.329842	0.182994
37	0.544804	0.372132	0.161586
38	0.523409	0.322587	0.158932
39	0.517734	0.310053	0.161006
40	0.534457	0.316413	0.193961
41	0.552048	0.330957	0.1747
44	0.546919	0.37009	0.200737
46	0.605846	0.396242	0
48	0.539406	0.327819	0.194192
49	0.583517	0.390662	0.16282
52	0.60949	0.420166	0.205457
53	0.51506	0.325091	0.19621
54	0.519795	0.357645	0.161517
55	0.529327	0.357836	0.158836
56	0.530348	0.351754	0.158859
57	0.51045	0.3448	0.191022
58	0.51738	0.343581	0.178433
59	0.558914	0.3741	0.193177
60	0.537284	0.355947	0.200658
61	0.366692	0.455834	0.198357
62	0.491939	0.308665	0.129996
63	0.515159	0.334344	0.1841
64	0.500348	0.321978	0.178469
66	0.532542	0.386394	0.170662
67	0.56801	0.384485	0.235922
68	0.568127	0.400816	0.23455
69	0.544375	0.34015	0.200695
70	0.526065	0.350669	0.197519
71	0.54279	0.356131	0.153308
72	0.583389	0.391113	0.219934
73	0.575767	0.399102	0.218693
74	0.574162	0.431813	0.203086
75	0.489883	0.427786	0.24028
76	0.561158	0.351473	0.198134
77	0.529066	0.331352	0.151404
78	0.603388	0.430703	0.240937
79	0.572192	0.415847	0.200458
80	0.5481	0.35235	0.187985
81	0.60304	0.437844	0.216301
83	0.52217	0.32981	0.179847
84	0.688691	0.460163	0.240282
85	0.560363	0.385715	0.226633
86	0.622084	0.395546	0.234491
87	0.604268	0.408729	0.243356
88	0.616033	0.439519	0.196641
89	0.540914	0.339391	0.201418
90	0.545095	0.364276	0.24149
91	0.545687	0.362938	0.154255
92	0.569367	0.387739	0.224721
93	0.530576	0.399267	0.254974
94	0.559901	0.360365	0.197612
95	0.516753	0.312698	0.190897
96	0.563641	0.360095	0.162942
97	0.567475	0.372507	0.216352
98	0.645503	0.475583	0.24009
99	0.607148	0.426911	0.208157
100	0.639771	0.448194	0.234058
101	0.803563	0.672825	0.416901
102	0.796577	0.697819	0.473569
104	0.781678	0.693239	0.419273
106	0.796122	0.692517	0.545062
107	0.756418	0.587279	0.352674
109	0.765946	0.632889	0.506726
110	0.809208	0.677038	0.56365
111	0.760433	0.656898	0.50525
112	0.783107	0.636301	0.641726
113	0.765773	0.695787	0.454389
114	0.759776	0.666851	0.5865
115	0.862132	0.734175	0.497762
116	0.866631	0.743043	0.679648
118	0.851134	0.742155	0.587807
119	0.83928	0.711148	0.498493
121	0.822384	0.673438	0.527175
122	0.815505	0.651435	0.479389
123	0.745158	0.635206	0.575536
124	0.862228	0.743441	0.583982
125	0.670147	0.536392	0.512156
126	0.729271	0.545122	0.567101
127	0.788339	0.616722	0.543674
129	0.768709	0.709844	0.655377
130	0.747977	0.585904	0.54981
132	0.836775	0.744645	0.63286
133	0.769028	0.647989	0.544268
134	0.797618	0.68055	0.524261
135	0.841206	0.706062	0.535794
136	0.790004	0.618029	0.436826
137	0.861018	0.71825	0.621664
139	0.757696	0.647248	0.435682
140	0.86502	0.740768	0.669411

## Sheet: Fig3c
I/I0 of α-syn: DOPS (mol: mol)				I/I0 of Ac-α-syn: DOPS (mol: mol)
Residue#	1:10	1:30	1:50	Residue#	1:10	1:30	1:50
3	0.0802138	0	0	1	0.384955	0	0
4	0.101687	0	0	2	0.375219	0	0
6	0.155621	0	0	3	0.436005	0	0
8	0.0941672	0	0	4	0.371537	0	0
11	0.131892	0	0	5	0.37341	0	0
12	0.114109	0	0	6	0.447223	0	0
15	0.225574	0	0	8	0.363714	0	0
17	0.137446	0	0	9	0.462361	0	0
18	0.134985	0	0	11	0.611253	0.268673	0
19	0.162823	0	0	12	0.445406	0	0
20	0.209278	0	0	15	0.583842	0	0
21	0.163633	0	0	17	0.440525	0.192599	0
22	0.182065	0	0	18	0.448569	0.162988	0
24	0.281014	0.190331	0	19	0.447138	0	0
26	0.20522	0	0	21	0.451541	0	0
27	0.178828	0.0818212	0	22	0.478243	0	0
28	0.196197	0	0	23	0.427239	0	0
29	0.293253	0	0	26	0.486218	0.220696	0
30	0.236982	0	0	27	0.464252	0.19312	0
31	0.218403	0.0965952	0	28	0.44577	0.214604	0
32	0.235813	0.10443	0	29	0.553799	0.244327	0
33	0.251781	0.109623	0	30	0.474644	0.233884	0
37	0.270628	0.114194	0	31	0.486304	0	0
38	0.252742	0.115738	0	32	0.464433	0	0
39	0.293446	0.120026	0	33	0.50991	0	0
40	0.271482	0.120527	0	37	0.550255	0.266787	0
41	0.274038	0.116674	0	38	0.501948	0.22804	0
44	0.30671	0.134361	0	39	0.481755	0.234755	0
46	0.274993	0.0943049	0	40	0.518875	0.252292	0
47	0.340202	0.162499	0	41	0.518049	0	0
48	0.30384	0.131625	0	44	0.562068	0	0
52	0.386584	0.164506	0	46	0.726835	0.382559	0.291534
53	0.296373	0.132035	0.0639202	48	0.510864	0.257266	0.196689
54	0.314262	0.145149	0	49	0.587127	0.17001	0.210391
55	0.253639	0.0966075	0	52	0.555946	0.297492	0.212576
56	0.352441	0.159811	0.077958	53	0.505664	0.246104	0.181327
57	0.320189	0.150557	0.0829084	54	0.518427	0.279267	0.209302
58	0.338324	0.149175	0	55	0.522672	0.276979	0.160184
59	0.334844	0.154364	0	56	0.651052	0.394904	0.239055
60	0.397848	0.17763	0.118668	57	0.485938	0.260546	0.161791
61	0.430304	0.205753	0.131603	58	0.488031	0.287725	0
62	0.365537	0.153647	0.120382	59	0.569345	0.290668	0
63	0.339854	0.162076	0	60	0.546181	0.328482	0.202336
64	0.361026	0.164879	0.0823021	61	0.656918	0.338882	0.238012
66	0.401113	0.195796	0.109956	62	0.551706	0.308844	0.18454
67	0.380717	0.1726	0.0853605	63	0.559699	0.331515	0
68	0.403406	0.181853	0	64	0.531364	0.318319	0.214813
69	0.380099	0.179819	0.107098	66	0.657889	0.365164	0.233709
70	0.374428	0.177192	0.0916499	67	0.572391	0.327851	0
71	0.398154	0.177052	0.0880998	68	0.558054	0.336677	0
72	0.428834	0.200424	0.097278	69	0.535824	0.359767	0.295713
73	0.391821	0.177792	0.0922716	70	0.55397	0.296632	0.221091
74	0.431967	0.214697	0.12888	71	0.580704	0.326348	0.209133
75	0.407445	0.186055	0.0862679	72	0.567212	0.35671	0.229379
76	0.369374	0.173398	0.087422	73	0.533159	0.319713	0
77	0.390817	0.17793	0.0942563	74	0.578602	0.309974	0.208781
78	0.398711	0.186112	0.0880398	75	0.535356	0.339055	0
79	0.401651	0.188842	0.0897289	76	0.544391	0.312129	0.253993
80	0.409676	0.192982	0.10431	77	0.636821	0.321281	0.244536
81	0.394933	0.179429	0.090571	78	0.579112	0.333001	0.238
83	0.3992	0.185332	0.0950324	79	0.560094	0.332746	0.243609
84	0.424972	0.20202	0.107163	80	0.583447	0.288738	0.22022
85	0.393401	0.188563	0.0991896	81	0.534981	0.318351	0.208911
86	0.428312	0.200672	0.112819	83	0.541744	0.307681	0.213061
87	0.422657	0.197443	0.0979861	84	0.63041	0.344094	0.232754
88	0.404659	0.197112	0.0979217	85	0.511197	0.306925	0.232499
89	0.386482	0.190215	0.0974747	86	0.551325	0.354278	0
90	0.408388	0.197405	0.10109	87	0.555515	0.340311	0.263313
91	0.406159	0.190146	0.101244	88	0.60108	0.372611	0.275339
92	0.403851	0.189794	0.100372	89	0.497837	0.317879	0.217435
93	0.422271	0.2046	0.101541	90	0.505373	0.315999	0.22339
94	0.453812	0.234353	0.140058	91	0.540481	0.345618	0.243457
95	0.437495	0.203728	0.111527	92	0.572886	0.339379	0.251417
96	0.441416	0.207095	0.103452	93	0.557598	0.328876	0
98	0.513548	0.259562	0.12418	94	0.589944	0.380796	0.286891
99	0.654599	0.386073	0.276182	95	0.580339	0.336693	0.219264
100	0.956315	0.509729	0.191898	96	0.557793	0.345821	0.239054
101	0.734134	0.478253	0.170593	98	0.535287	0.341455	0.231592
102	0.824933	0.594498	0.273989	99	0.744575	0.449662	0.567414
103	0.742289	0.509624	0.21841	100	0.574593	0.386203	0.256457
104	0.745989	0.493046	0.290967	101	0.62882	0.516841	0.362369
105	0.68401	0.381212	0.154835	102	0.651826	0.492174	0.385478
106	0.846258	0.656827	0.299661	103	0.593352	0.463225	0.35686
107	0.606442	0.359612	0.110084	104	0.583186	0.432938	0.283133
109	0.814082	0.639099	0.456028	106	0.64317	0.537036	0.403214
110	0.830654	0.663627	0.467454	109	0.607536	0.506066	0.399775
111	0.787625	0.558623	0.618031	110	0.607427	0.435128	0.311177
112	0.780397	0.637863	0.430519	111	0.646469	0.47797	0.357354
113	0.834948	0.663446	0.455634	112	0.7409	0.544119	0.373504
114	0.887325	0.671722	0.581327	113	0.620907	0.507908	0.372087
115	0.759359	0.544448	0.505066	114	0.626315	0.465407	0.399039
118	0.922738	0.828312	0.693479	115	0.593898	0.419396	0.276047
119	0.842841	0.689347	0.5252	116	0.59477	0.411014	0.330032
121	0.878785	0.825265	0.863006	118	0.66653	0.606291	0.477899
122	0.904272	0.87471	0.840656	119	0.667617	0.579958	0.496387
123	0.974092	0.954525	0.979723	121	0.669663	0.635409	0.571158
124	0.969746	0.939623	1.02759	122	0.687464	0.598543	0.508027
125	0.963992	0.909845	0.899022	123	0.650372	0.660118	0.620213
126	1.08452	1.09341	0.820224	124	0.670949	0.636744	0.593645
127	0.985089	0.975482	1.00461	125	0.700626	0.64428	0.568773
129	0.977122	0.960604	0.9407	126	0.885098	0.690835	0.643168
130	0.977827	0.970255	0.958212	127	0.689777	0.624193	0.584357
131	0.983532	0.965474	0.88608	129	0.695703	0.645631	0.609133
132	1.09144	1.14164	0.810407	130	0.662194	0.661596	0.623996
133	0.990371	0.971941	0.945942	131	0.873871	0.830912	0.736119
134	1.05933	1.0269	0.956912	132	0.754979	0.729016	0.7018
135	1.02409	1.03038	1.04338	133	0.708698	0.797179	0.77527
136	1.03086	1.03603	1.06042	134	0.771284	0.762934	0.78389
137	0.998907	0.979586	0.926046	135	0.674311	0.721976	0.704933
139	1.0433	1.04819	1.04621	136	0.733503	0.774625	0.728722
140	1.0244	1.02788	1.02287	137	0.695837	0.735305	0.735905
				139	0.663848	0.728644	0.677443
				140	0.728837	0.756173	0.758423

## Sheet: Fig3d
I/I0 of Ac-α-syn: SV (mol: mol)
Residue#	125 days, 0:10:00	3000:60	3000:260
1	0.943475	0.89615	0.444668
2	0.916183	0.855342	0.50474
3	0.948029	0.89593	0.421191
4	0.959184	0.909474	0.32444
5	0.85393	0.836269	0.26087
6	0.965661	0.994931	0.518165
7	0.986198	0.744104	0
8	0.926539	0.836957	0.499212
9	0.961953	0.886237	0
11	0.935613	0.827211	0.623517
12	0.929126	0.867613	0.513289
15	0.892698	0.876114	0.558899
17	0.948946	0.944461	0.562711
18	0.984997	0.926941	0.641611
19	0.9125	0.87643	0.517743
21	0.869938	0.891974	0.624455
22	0.955807	1.03903	0.684267
23	0.940657	0.875379	0.698639
26	0.935931	0.934517	0.671439
27	0.893306	0.910171	0.640827
28	0.985609	0.921261	0.712909
29	0.935114	0.878832	0.614409
30	0.98542	0.99475	0.601572
31	0.841	0.937982	0.819221
32	1.00714	0.929781	0.719444
33	0.951218	0.902644	0.649712
37	0.959799	0.943003	0.733577
38	0.961533	0.976155	0.706623
39	0.941088	0.918926	0.68468
40	0.963107	0.973168	0.816406
41	0.979664	1.00321	0.845131
44	0.992863	1.0188	0.909487
46	0.956529	0.930596	0.739865
48	0.934184	0.963706	0.868584
49	0.944316	0.963016	0.668206
52	0.972296	0.962058	0.867554
53	0.947781	0.95258	0.829842
54	0.93814	0.979312	0.790319
55	0.929941	0.903873	0.902044
56	0.949391	0.948017	0.728032
57	0.922902	0.966632	0.752021
58	0.986065	1.00031	0.899348
59	0.900478	0.950459	0.725701
60	0.881961	0.957205	0.904671
61	0.964556	1.00539	0.829518
62	0.961193	0.959802	0.794784
63	0.952124	0.910318	0.881882
64	0.930388	0.969476	0.873279
66	0.990532	0.988227	0.918011
67	0.998659	1.03783	1.07519
68	0.950583	0.983551	1.02372
69	0.989057	1.00133	0.845264
70	0.970971	0.996419	0.867088
71	0.988939	0.98555	0.886658
72	0.913363	0.977039	0.971348
73	0.935739	0.916892	1.07759
74	0.941461	0.947518	0.812299
75	0.969808	0.995444	1.00928
76	0.923755	0.981932	1.02843
77	0.938501	0.950199	0.82875
78	0.965379	1.01804	0.881373
79	0.930471	0.968143	0.988519
80	0.905631	1.01933	1.06963
81	0.93529	0.996993	1.00457
83	0.948874	0.996754	0.824529
84	0.924434	0.975071	0.935285
85	0.957715	1.00967	1.00889
86	0.907378	0.930814	1.02514
87	0.90791	0.984233	1.04164
88	0.914031	0.988016	1.09688
89	0.940637	0.981575	0.895884
90	0.940688	0.941349	0.879791
91	0.957224	1.02087	1.06199
92	0.941393	0.95038	0.991014
93	1.00908	1.06906	1.04592
94	1.03939	1.00901	0.998836
95	0.954238	0.921678	0.753547
96	0.985346	0.994711	0.913345
98	0.918392	1.01118	0.813173
99	0.950918	0.981566	0.985079
100	0.969034	0.960284	0.789592
101	0.992679	1.06431	1.04175
102	1.00515	1.03956	1.06096
103	0.970725	1.0628	1.0771
104	0.944169	1.03206	0.996471
106	0.961335	0.974612	1.04617
109	0.954388	1.03256	1.04828
110	0.936596	0.994358	0.943801
111	1.03476	1.04308	1.04654
112	0.959626	0.977868	0.873656
113	0.941239	0.999208	0.861916
114	0.952439	1.01817	0.924595
115	0.925697	0.976994	0.948419
116	0.955916	0.981704	0.841914
118	0.936116	0.980861	0.860426
119	0.976613	1.04751	0.964365
121	0.973839	1.04371	0.9706
122	0.983214	0.962772	0.866141
123	0.947718	0.936048	0.935695
124	0.966709	1.01858	0.87306
125	0.960447	1.01728	0.81715
126	0.991882	0.952266	0.653687
127	0.927089	0.9645	0.754554
129	0.95944	0.992487	0.871401
130	0.942626	1.01202	0.875995
131	0.948191	0.927258	0.740778
132	0.913216	0.966415	1.04023
133	0.938192	0.984229	0.908946
134	0.993977	0.984793	0.868265
135	0.963775	1.02723	0.948336
136	0.950898	1.00037	0.81446
137	0.951181	0.961781	0.852377
139	0.962717	1.01302	0.868583
140	0.953298	0.98059	0.787478
